# Supplementary material for: The effect of atorvastatin on inflammatory markers in sulfur mustard gas induced bronchitis: a randomized double-blinded, placebo-control clinical trial
Source: BMC Pulm Med. 2021 Apr 1;21:112. doi: 10.1186/s12890-021-01481-y (PMC8017857; doi:10.1186/s12890-021-01481-y)
Supplement: Supplementary file 1 — Additional file 1. The raw data of this study. [file 12890_2021_1481_MOESM1_ESM.xlsx]

## Sheet: Sheet1
ID	Age-group	group	Per_FEV	COPD_severity	Pre_FVC	FF	syst_steriod	height	weight	bmi	temp	RR	PR	Bp_sys	Bp_dia	wbc1	Hb1	Plt1	AST1	ALT1	Alb1	Glo1	ALk1	TG1	Chol1	LDL1	HDL1	CRP1	Procal1	IL6_1	TNF1	WBC2	Hb2	Plt2	AST2	ALT2	Alb2	Glo2	ALK2	TG2	Chol2	LDL2	HDL2	CRP2	Procal2	IL6_2	TNF2	CAT1_1	CAT2_1
70	40-45	atorvastatin	88	Mild	95	0.75	no	167	80	28.69	36.8	14	80	100	60	6000	15.6	192000	21	10	5	2.9	202	250	180	92	31	1490	0	0.3	2.1	5800	16	152000	22	17	5.1	2.6	208	97	89	37	37	753	0	0.3	1.9	1	4
85	40-45	control	100	Mild	118	0.71	no	175	65	21.22	36.8	18	80	110	70	8600	15.5	190000	17	15	4.8	2.5	182	121	163	90	41	11154	0	0.2	1.9	7900	13.6	205000	20	26	5.5	2.7	156	148	165	101	42	3580	0	1.1	2.1	5	5
58	40-45	control	35	Severe	53	0.54	no	175	72	23.51	36.8	22	100	140	90	9300	16.3	196000	15	19	4.9	2.7	185	122	714	79	42																					5	5
59	40-45	atorvastatin	47.9	Severe	71.9	0.54	no	174	90	29.73	37	18	80	100	70	8200	14	316000	15	13	4.8	3	245	105	178	105	40	8517	0	0.3	1.9	11500	14.2	296000	22	20	5.1	3.1	253	54	154	93	44	10035	0	0.1	2.6	5	5
3	45-50	control	95	Mild	98	0.74	no	175	75	24.49	37	14	78	100	70	6200	17	260000	22	35	5.2	3.1	169	127	216	143	40	2587	0	0.2	1.6	4400	16.8	217000	21	22	4.6	3.1	129	55	171	113	47	748	0	0.5	2.1	2	2
17	45-50	atorvastatin	44	Severe	70	0.51	no	183	65	19.41	36.8	16	70	130	70	12000	12	250000	14	17	3.6	3.7	195	208	262	159	56	10489	0	1.1	1.5	9700	12	374000	43	84	3.9	4.2	216	100	272	185	84	6697	0	1.4	2.4	5	4
36	45-50	control	39	Severe	56	0.58	no	186	90	26.01	36.8	14	68	130	80	5300	16	267000	46	60	5	3.1	194	171	189	119	36	6355	0.033	0.9	1.7	7200	15.1	278000	36	47	5	3	202	145	169	114	38	10342	0	0.2	2	4	4
62	45-50	control	80	Mild	86	0.74	no	160	50	19.53	36.7	18	80	140	80	6700	16.7	202000	29	24	5	3.4	291	185	214	132	37	5086	0.023	0.2	2.5	4800	15.3	206000	21	20	4.9	3	218	82	179	125	41	366	0	0.2	2.9	4	3
67	45-50	control	86	Mild	93	0.75	no	176	75	24.21	37.2	14	74	110	70	9100	14.7	271000	18	15	4.9	3	166	153	201	127	36	10923	0.036	0.3	1.7	8200	15.7	245000	19	20	4.6	3.5	180	109	179	122	40	8241	0	0.7	2.1	4	5
80	45-50	control	101	Mild	106	0.75	no	177	94	30	37	14	78	130	70	6100	16.8	235000	21	17	5.3	2.8	145	259	285	177	41	2642	0.021	0.6	1.9	6400	16.8	185000	26	32	5.5	3	154	247	260	185	46	4410	0	0.4	2.5	3	4
88	45-50	atorvastatin	68	Moderate	77	0.74	no	170	74	25.61	37	14	80	110	70	17300	16	154000	17	11	5	2.5	263	320	223	118	36																					4	5
8	45-50	atorvastatin	105	Mild	114	0.73	no	170	55	19.03	36.9	14	68	120	70	6900	15.7	183000	35	50	5	2.8	184	133	112	50	32	1245	0	0.8	2.3	9000	14.6	259000	29	34	4.5	3.6	236	91	103	59	28	11305	0.23	0.6	1.7	5	4
27	45-50	atorvastatin	37	Severe	56	0.5	no	178	91	28.72	37	15	78	140	80	7200	15.5	214000	25	15	4.7	3.4	135	79	140	77	40	8545	0	0.5	1.8	8600	16.8	254000	22	12	5.1	4	139	79	141	80	43	7453	0	0.7	2.3	3	3
28	45-50	control	97	Mild	99	0.73	no	164	72	26.77	37	12	78	145	85	6100	15.9	249000	28	43	5.4	3	124	78	115	63	34	2200	0.026	0.8	2.7	6200	14.9	215000	21	24	5.5	2.7	112	96	129	77	37	1391	0	0.2	2.1	3	5
30	45-50	control	98	Mild	106	0.72	no	167	70	25.1	36.5	12	60	110	70	5100	15.7	194000	27	32	5.1	2.7	203	136	210	131	44	10520	0.034	0.3	2	6200	15.3	188000	23	21	5.2	2.9	169	166	188	117	42	7534	0	0.4	2.3	3	4
51	45-50	control	119	Mild	121	0.72	no	167	85	30.48	36.6	18	80	100	70	6900	16.5	177000	17	17	5.4	3	142	438	173	88	27	1085	0	3.8	1.9	5700	15.5	199000	15	13	5.2	3.2	125	282	133	72	24	1259	0	1.1	1.8	4	3
68	45-50	control	70	Moderate	78	0.73	no	175	50	16.33	37	16	80	100	70	5100	14.4	206000	23	13	4.6	2.7	177	51	174	114	35	3375	0	0.5	1.9	6500	14.6	185000	22	11	4.3	3.2	212	87	139	90	37	9708	0	0.2	2.4	3	3
72	45-50	atorvastatin	82	Mild	92	0.74	no	173	70	23.39	37	16	68	100	60	13900	15.6	279000	27	19	4.7	2.8	172	265	217	131	30	9408	0	2.3	2.6	8500	14.7	250000	21	14	4.6	2.6	149	243	217	152	32	8850	0	2.6	2.2	4	3
96	45-50	atorvastatin	81	Mild	85	0.75	no	177	85	27.13	36	18	100	110	70	4800	15.2	308000	24	22	5.2	3.8	210	173	299	188	47	3375	0	0.7	3.6	9100	15.3	302000	26	28	5.2	3.2	244	145	216	146	55	6498	0	0.9	2.8	5	3
6	45-50	atorvastatin	52	Moderate	60	0.7	no	175	86	28.08	37	14	74	110	80	9800	14.5	212000	18	15	5	3.1	214	371	247	128	32																					3	3
9	45-50	control	67	Moderate	77	0.7	no	170	70	24.22	37	16	120	120	80	6900	16.1	197000	11	20	4.6	2.9	186	45	188	109	49	1782	0.118	0.3	1.5	10200	16	194000	18	28	4.7	3.2	179	43	203	136	57	3022	0.02	0	2.1	3	4
10	45-50	control	36	Severe	58	0.51	no	175	95	31.02	36.8	12	70	140	80	5100	13.8	213000	19	21	4.7	2.5	175	161	207	128	40	3303	0	1.2	1.6	5600	13.7	220000	24	30	4.9	2.1	184	123	187	127	43	7571	0	0.5	1.6	5	4
12	45-50	control	80	Mild	87	0.73	no	165	70	25.71	37	16	80	110	70	7100	16.3	270000	74	76	5.1	3.2	276	180	165	70	40	1482	0.3	1.2	1.9	8000	14.5	264000	59	58	4.6	2.8	225	178	174	85	48	557	0.23	0.8	1.8	1	3
15	45-50	control				0.72	no	170	82	28.37	36.8	12	78	140	100	4400	14.9	212000	20	23	4.8	3	145	40	187	121	42	4363	0	0.3	2	4900	145	218000	22	19	4.8	3.3	103	55	151	91	39	1604	0	0.4	2.3	3	2
19	45-50	control	61.9	Moderate	67.3	0.75	no	167	69	24.74	37.2	12	64	110	90	8900	15.7	120000	27	30	4.9	2.9	159	154	269	184	35																					3	3
34	45-50	control	63	Moderate	71.5	0.71	no	175	80	26.12	36.8	14	80	130	80	4900	15	247000	19	23	4.9	3.1	165	120	180	102	45	1231	0.022	0	2	5700	15.7	228000	22	22	4.8	3.8	157	122	179	102	54	1872	0	0	3.3	5	5
41	45-50	control	32.5	Severe	75.2	0.35	yes	170	50	17.3	36.6	14	80	120	80	5900	13.8	296000	24	21	4.7	3.4	185	91	172	72	62																					4	3
42	45-50	control	49	Severe	71	0.56	no	178	64	20.2	36.8	16	68	100	70	7100	15	352000	11	19	4.5	3	226	120	201	136	30	2957	0	4	1.4	9400	15.2	330000	25	27	4.8	3.8	299	100	161	118	29	10226	0	0.4	2	5	5
45	45-50	control	30	Severe	66	0.26	no	170	62	21.45	37	16	84	110	70	6000	19.5	169000	21	15	4.8	2.9	164	115	192	117	39	4982	0	1.8	1.9	8500	19.9	212000	21	18	5	3.1	144	80	188	122	43	7323	0	0.5	2.1	4	4
46	45-50	atorvastatin	62	Moderate	70	0.7	no	182	118	35.62	37	20	80	130	70	8100	14.8	285000	22	22	5	2.6	242	190	177	104	35	11046	0	0.8	2	6800	14.5	257000	20	19	4.5	3.1	223	239	170	118	33	9557	0	0.7	1.8	4	4
48	45-50	atorvastatin	62	Moderate	71.5	0.69	no	178	75	23.67	37	14	74	110	80	7600	17.7	144000	25	30	4.9	2.4	199	110	210	135	44	4076	0	0.9	1.9	6500	16.5	167000	23	24	4.8	2.7	198	79	141	96	37	11170	0	0.1	2.2	5	3
50	45-50	atorvastatin	53	Moderate	64	0.73	no	175	90	29.39	36.9	16	74	120	70	6100	19.2	200000	30	21	5.2	2.7	257	287	232	141	29	2503	0.038	0.5	1.8	6700	19.3	211000	34	31	5.3	2.9	258	197	179	132	29	5473	0.04	0.2	2	5	4
52	45-50	control	111	Mild	106	0.74	no	165	96	35.26	37	18	84	130	80	8600	15.4	189000	21	21	4.7	2.9	172	254	232	135	41	6484	0.057	0.4	1.8	8500	15.4	181000	24	27	4.8	2.4	159	206	210	137	48	4345	0	0	2	3	4
74	45-50	atorvastatin	99	Mild	104	0.73	no	170	100	34.6	36.5	20	90	130	70	7900	16.9	243000	41	43	5.2	2.9	186	307	265	163	45	5598	0.042	0.5	1.7	6900	16.9	253000	27	41	5	2.7	171	402	253	160	45	7107	0	0.3	2	3	3
81	45-50	atorvastatin	110	Mild	118	0.72	no	175	70	22.86	37.2	16	80	100	60	3800	14.8	196000	18	16	4.7	2.9	244	83	150	89	32	3922	0.042	1.6	2.9	4100	15.4	222000	28	29	4.9	2.9	208	60	92	46	35	825	0	0.7	2	1	2
87	45-50	atorvastatin	81	Mild	88	0.75	no	182	80	24.15	36.4	16	80	125	75	8300	16	204000	36	42	4.9	3	238	203	218	103	40	4006	0.028	4	1.9	6100	16.5	219000	30	43	5	3.2	269	146	137	83	37	2111	0	0.6	2.5	4	4
4	45-50	atorvastatin	78	Moderate	86	0.66	no	162	72	27.43	37	14	68	120	80	6100	16	164000	41	58	5.1	3.2	331	49	177	119	40																					2	2
18	45-50	atorvastatin	102	Mild	115	0.72	no	165	74	27.18	37	12	68	110	70	6100	17.7	175000	19	19	4.7	2.8	152	453	200	85	31	4129	0	0	1.9	5900	17.6	221000	24	28	4.7	3.3	158	312	217	146	34	3434	0.03	0.1	1.9	3	4
31	45-50	atorvastatin	103	Mild	104	0.71	no	185	82	23.96	37	13	70	120	80	6100	15.9	173000	16	21	4.5	2.8	222	103	207	125	48	1704	0	0.4	1.9	7500	15.9	198000	21	26	4.6	3.4	247	118	128	65	43	1663	0	0.7	2.1	1	1
56	45-50	control	93	Mild	111	0.71	no	175	60	19.59	36	16	80	110	70	6400	16.3	230000	25	35	4.9	2.6	183	314	236	133	41	2571	0.069	0.8	2.1	5700	15.8	241000	22	32	4.5	2.9	185	195	206	134	38	2332	0.04	0.3	2.3	4	4
79	45-50	control	80	Mild	86	0.67	no	160	80	31.25	6.4	14	78	130	80	5000	15	295000	17	20	5.1	2.2	269	87	239	163	41	4711	0	1	2.2	6500	14.9	318000	24	39	5.1	2.4	300	65	199	154	35	3051	0	0.5	2.3	3	3
82	45-50	atorvastatin	59	Moderate	93	0.52	no	160	57	22.27	36.5	16	80	110	70	7700	16	231000	23	16	4.7	3.1	208	142	157	79	41	4575	0.02	1.2	2.3	7300	16.5	186000	21	13	4.5	3.5	182	128	145	72	47	9282	0	0.8	2.8	5	5
84	45-50	atorvastatin	92	Mild	104	0.68	no	173	59	19.71	37	16	84	110	80	6900	12.2	269000	18	8	4.9	2.4	195	79	145	82	37	570	0	0.6	2	5800	13	212000	31	35	4.8	2.3	217	59	95	45	37	450	0	0.2	2.7	3	5
91	45-50	atorvastatin	54	Moderate	92	0.51	no	160	63	24.61	36.5	16	80	100	60	5100	11.2	278000	17	14	5.1	2.7	116	227	219	133	31	8392	0	3.3	2.2	5200	12	290000	22	16	4.8	3.3	122	157	155	98	37	3760	0	2.6	2.2	2	4
5	45-50	control	103	Mild	96	0.73	no	168	88	31.18	36.8	16	80	130	80	6800	16.2	207000	23	27	4.7	2.7	188	73	190	121	41	7085	0.02	1.6	1.6	5500	16.5	210000	21	32	4.9	2.6	188	146	199	136	46	5057	0	1.5	1.5	5	4
7	45-50	atorvastatin	36	Severe	68	0.43	no	175	79	25.8	37.2	16	80	130	80	6800	12.4	279000	20	16	4.7	3.3	175	128	177	101	42	5736	0.027	0.4	2	6700	12.6	241000	20	24	4.5	3.4	193	99	143	78	42	3280	0.32	0.5	1.8	4	4
13	45-50	control	98	Mild	97	0.72	no	163	63	23.71	37	12	60	120	80	6000	16	228000	17	24	5	2.6	144	70	161	97	43																					4	4
24	45-50	atorvastatin	47	Severe	74	0.53	no	157	65	26.37	36.7	12	72	120	70	4600	16.8	160000	13	18	4.9	2.7	186	86	227	120	65	5422	0	0.3	1.8	6500	15.6	206000	19	17	4.5	3.1	213	82	189	90	78	8597	0	0.2	1.9	4	5
37	45-50	control	70	Moderate	72	0.69	no	169	74	25.91	36.9	14	70	100	70	8500	17.4	200000	50	120	4.7	3	219	182	161	100	27	510	0	0.4	1.9	7500	18.3	153000	34	70	5.1	2.9	228	192	162	114	29	1412	0	0.2	2.1	5	3
44	45-50	control	78	Moderate	76	0.72	no	180	98	30.25	36.5	14	80	110	70	7900	12.9	203000	23	41	4.9	2.3	231	138	159	93	38	3476	0	2.1	1.9	6800	12.6	183000	27	38	5.2	2	235	122	142	89	37	9902	0.03	0.9	1.9	4	1
54	45-50	control	74	Moderate	74	0.71	no	183	102	30.46	36.5	12	80	110	80	8000	14	246000	19	29	5.2	2.7	169	145	265	179	43	2675	0.041	0.8	2.1	7900	13.8	252000	21	37	4.9	3.1	156	139	227	150	53	3248	0.21	0.3	2.7	2	3
21	50-55	control	74	Moderate	71	0.74	no	170	90	31.14	36.8	12	72	115	75	5600	20	126000	9	35	4.7	2.6	198	112	232	156	43	7910	0	0.8	2	5300	16.8	176000	11	32	4.5	2.6	200	110	228	120	44	7588	0	0.5	1.8	3	3
33	50-55	control	76	Moderate	74	0.71	no	174	84	27.74	36.5	14	80	110	70	5500	15.4	161000	30	34	4.8	3.4	191	108	195	117	44	1688	0.031	0.7	2.8	6200	14.4	168000	23	24	4.8	3.1	204	72	160	108	44	3916	0	0.2	1.9	3	3
66	50-55	control	81	Mild	88	0.7	no	175	60	19.59	37	18	80	140	80	9700	13.6	222000	27	18	5	3	188	122	225	135	42	2073	0	0.3	1.8	10500	12.6	254000	21	22	4.5	3.3	169	84	122	68	37	1614	0	0.3	2.2	4	4
73	50-55	control	82	Mild	91	0.63	no	172	56	18.93	37	14	80	100	60	5800	13.3	401000	17	11	4.9	2.9	244	145	159	94	31	3439	0.02	1	1.8	5900	14.6	353000	22	16	4.5	3.4	229	109	128	87	33	5791	0	0.5	3	4	3
90	50-55	control	59	Moderate	78	0.63	no	168	62	21.97	36.2	20	100	130	70	7700	13.8	258000	26	16	4.3	2.3	185	154	205	119	45	589	0	2.1	2.2	6600	14.4	222000	25	31	4.6	2.7	190	124	191	110	53	660	0	0.5	2.2	5	5
94	50-55	atorvastatin	83	Mild	92	0.64	no	170	66	22.84	36.8	16	78	110	60	8000	15.8	221000	26	38	5	3.7	205	222	221	124	37	2057	0	0.6	2.6	7200	15.7	207000	38	63	5.1	3.6	221	136	126	76	31	2951	0	0.8	3.2	4	3
95	50-55	atorvastatin	78	Moderate	85	0.75	no	175	140	45.71	37	20	110	120	80	6300	18	68000	21	14	4.7	3	128	299	244	154	35																					4	4
14	50-55	control	85	Mild	93	0.64	no	170	85	29.41	36.5	12	64	120	80	9500	16	228000	24	42	4.7	2.5	217	61	175	87	60	3881	0.043	1.5	1.8	8200	17	216000	30	52	5.4	2.7	223	86	181	114	58	6471	0.03	1	2.2	5	4
20	50-55	control	34.5	Severe	64	0.44	no	167	63	22.59	36.6	14	78	115	75	5900	16.4	224000	20	19	5	2.5	191	75	192	122	41	1247	0	0.1	1.6	5500	17.5	220000	21	20	4.7	2.9	203	99	206	141	44	872	0	0.2	2	4	5
60	50-55	atorvastatin	76	Moderate	74	0.71	no	175	85	27.76	36.5	14	86	110	70	6800	17	233000	21	18	5.2	3	270	105	178	135	28	2844	0	0.6	2.5	5700	16.8	233000	23	37	4.8	3.5	299	187	182	143	29	2274	0	0.4	2.6	4	3
69	50-55	atorvastatin	36	Severe	68	0.47	no	170	73	25.26	36.7	14	80	90	60	11000	14	262000	13	7	4.9	2.9	219	76	261	170	53	2254	0	3.4	1.8	7500	14.3	225000	25	10	4.4	3.3	225	101	153	97	37	7733	0	0.9	1.9	4	4
86	50-55	atorvastatin	93	Mild	99.5	0.71	no	180	75	23.15	36.5	16	80	110	80	6000	17	160000	23	22	5.3	3	153	100	187	123	34	1385	0	0.5	2.3	7800	17.6	177000	29	35	4.8	3.4	175	68	198	140	37	2557	0	0.5	2.4	2	4
64	50-55	control	96	Mild	107	0.73	no	170	65	22.49	36.9	14	84	130	80	3300	12.2	162000	21	12	5.2	2.5	107	124	200	122	43																					3	5
92	50-55	atorvastatin	92	Mild	98	0.73	no	170	54	18.69	36.7	18	80	100	60	10800	13.4	262000	18	13	4.8	2.3	186	58	180	104	43	5726	0	1.3	2.6	8500	12.8	272000	17	14	4.3	2.5	183	61	150	99	48	8969	0	0	2.5	2	4
32	50-55	atorvastatin	63	Moderate	91.5	0.56	yes	163	84	31.62	37	14	68	120	75	6200	14.9	239000	21	17	4.5	3	154	77	181	122	34	1538	0	1.4	1.5	10000	15.6	210000	18	19	5.1	2.9	222	59	127	68	48	3404	0	0.3	1.9	3	4
38	50-55	atorvastatin	65	Moderate	74	0.75	no	176	108	34.87	36.5	12	80	140	100	7400	16.6	256000	14	15	4.9	2.4	261	111	197	134	35	4646	0.062	0.8	2	7200	16.7	224000	18	22	4.9	2.4	280	115	129	82	34	2683	0	0.5	2.5	5	5
61	50-55	control	90	Mild	89.3	0.65	no	176	83	26.79	37	18	80	110	80	5000	16.3	147000	17	22	5.3	2.3	136	102	233	161	36	3097	0.023	0.1	2.6	4900	15.9	176000	27	31	4.7	2.8	173	130	201	144	41	2223	0	0.2	2.5	4	3
83	50-55	atorvastatin	61	Moderate	69	0.7	no	170	80	27.68	36.7	18	80	100	60	6400	14.9	283000	22	18	4.9	2.7	223	184	219	141	32	7122	0.036	0.9	2.8	4300	15.7	230000	24	20	5	2.5	240	190	220	143	32	3411	0.02	0.6	1.9	5	4
1	50-55	atorvastatin	30	Severe	40	0.59	no	173	80	26.73	37	18	80	130	80	5400	15	246000	17	16	5	2.7	154	187	224	147	36	3394	0	0.4	1.6	7300	15.2	231000	21	24	4.6	3.2	194	70	119	62	39	1497	0	0.1	2.1	4	4
40	50-55	atorvastatin	92	Mild	110	0.71	no	175	74	24.16	36.5	14	68	90	60	8500	17.6	274000	22	26	4.9	2.8	162	79	247	151	62	4526	0.024	0.1	2	8700	17.7	265000	23	36	4.8	3.4	208	61	167	96	65	4534	0.03	0.1	2.1	2	3
35	55-60	control	51.9	Moderate	77.7	0.54	no	174	75	24.77	37	16	74	150	90	9300	15.8	334000	23	42	4.9	3.2	194	85	204	127	45																	9244			2.8	3	3
57	55-60	atorvastatin	101	Mild	112	0.72	no	170	104	35.99	37	20	80	100	70	9600	15.5	198000	22	25	4.9	2.6	171	208	218	144	23	4782	0.032	0.6	1.9	7400	15.4	171000	23	27	4.8	2.4	183	127	169	120	33	6757	0	0.4	2.1	4	3
16	55-60	control	53	Moderate	79	0.57	no	175	90	29.39	37	14	74	100	70	4000	17	80000	60	58	4.9	3.9	168	74	134	74	38	7070	0.052	0.2	2.1	3700	17.6	56000	70	85	5.1	3.6	152	93	144	94	37	5375	0.04	0	2	3	4
11	55-60	atorvastatin	68	Moderate	89	0.62	no	175	75	24.49	36.9	14	68	115	80	7400	14	260000	12	19	4.8	3.2	274	216	196	123	29	10246	0	1	1.8	6000	13.4	228000	14	13	4.6	2.9	189	85	82	35	31	5327	0	0.8	2.4	3	4
23	55-60	atorvastatin	88	Mild	85	0.71	no	175	112	36.57	37	13	80	140	90	6000	15.3	180000	11	19	4.6	2.4	186	158	238	158	42	11850	0	0.7	2.4	6500	15.7	212000	14	17	4.4	2.8	188	142	237	178	43	10018	0	3	2.1	3	3
93	55-60	atorvastatin	97	Mild	99.5	0.73	no	175	70	22.86	37.3	16	74	110	70	7800	15.6	200000	18	7	4.8	2.7	195	215	252	150	42	3187	0	0.8	3.2	10200	14	220000	15	15	4.3	2.8	167	237	209	117	47	2174	0	0.4	2.4	2	4
2	55-60	control	52	Moderate	76	0.56	no	158	48	19.23	36.5	16	90	140	80	7500	17.7	270000	22	22	5	3.7	342	197	227	123	60	8092	0.035	1.4	1.5	7000	17.8	283000	29	26	5.1	3.7	312	126	209	122	69	4043	0.04	0.4	1.4	3	3
25	55-60	atorvastatin	89	Mild	85	0.73	no	180	83	25.62	36.9	12	84	110	70	5200	14	301000	17	16	4.7	3.1	151	202	266	178	39	6842	0.042	0.3	1.9	5400	13.9	329000	17	17	4.6	3.7	215	97	159	104	39	12053	0	0.5	2	4	4
49	55-60	atorvastatin	94	Mild	103	0.73	no	180	128	39.51	37	20	100	160	90	5600	21.8	163000	30	20	5.2	3	305	283	243	149	39	8243	1.18	0.5	1.7	5500	21.6	195000	18	20	5.1	3.7	222	217	156	83	43	6530	0.91	0.4	2.2	2	1
55	55-60	atorvastatin	79	Moderate	90	0.7	no	173	70	23.39	37	14	78	120	80	8100	16.9	211000	24	17	4.8	2.5	273	186	152	84	27	6537	0	0.3	2.2	7600	16.4	230000	26	23	5.2	2.4	292	162	172	113	35	4102	0	1	2	5	4
75	55-60	atorvastatin	82	Mild	88.9	0.74	no	170	86	29.76	37	14	78	120	80	10400	12.6	156000	25	24	5	2.8	177	139	160	93	29	3536	0.072	0.8	2.1	10600	11.9	158000	23	24	5	2.7	159	112	151	98	36	3626	0.04	0.4	2	5	5
43	60-65	atorvastatin	97	Mild	99.5	0.71	no	176	65	20.98	37	16	80	125	80	7700	15.6	167000	22	19	4.7	2.5	240	150	144	62	32	5829	0.043	0.5	1.9	9100	17.5	197000	15	15	4.6	2.8	245	190	137	66	36	819	0	1.7	1.9	5	5
63	60-65	atorvastatin	67	Moderate	90	0.6	no	166	68	24.68	37	18	72	110	70	7200	14.7	210000	19	9	4.9	2.7	179	113	299	212	44																					4	5
53	60-65	control	89	Mild	102	0.75	no	165	75	27.55	36.6	16	80	120	80	5100	16.8	155000	19	17	4.9	3	129	104	205	139	36	869	0	1.3	2.8	6000	16.9	181000	21	22	4.5	3.4	117	61	191	139	42	660	0	0.9	2.2	3	2
89	>65	control	94	Mild	105	0.73	no	160	60	23.44	36.8	16	80	100	60	9700	14	305000	22	15	5.3	2.5	204	168	242	152	38																					3	2
47	>65	atorvastatin	90	Mild	89.3	0.66	no	179	90	28.09	36	18	78	120	70	10400	12.6	213000	29	32	5	2.3	234	141	188	118	35	12577	0.044	0.7	2.2	11600	12.7	272000	23	28	4.7	2.8	213	114	149	98	38	10056	0	0.6	2.1	5	4
26	>65	control	43	Severe	62	0.53	no	180	85	26.23	36.8	16	88	120	70	6400	17	353000	9	15	4.7	2.9	253	101	250	169	46	3929	0.38	7.1	1.9	6800	16.6	320000	11	18	4.7	3.1	299	85	185	107	50	11375	0.05	0.3	1.8	4	5
76		control	111	Mild	123	0.72	no	180	87	26.85	37	16	78	120	80	10500	18	228000	29	37	5.7	3.1	319	730	255	92	33	6192	0.049	0.2	1.9	7500	18	137000	33	49	5.5	2.7	277	578	228	115	35	5823	0	0.3	2.1	4	3
77		control	87	Mild	94	0.75	no	180	75	23.15	36.7	16	78	110	70	6700	14.8	192000	25	23	5.1	2.6	224	150	134	73	24	2175	0	0.4	2.1	5200	14	178000	15	20	5	2.3	176	106	193	134	42	3528	0	0.4	2.8	3	2
[truncated: 33 more columns]

## Sheet: Sheet2
	ID
	age
	drug_id
	group			ID	age	drug_id	group	date_enter	drug_hx	ICS	syst_steriod	height	weight	bmi	temp	RR	PR	Bp_sys	Bp_dia	wbc1	Hb1	Plt1	AST1	ALT1	Alb1	Glo1	ALk1	TG1	Chol1	LDL1	HDL1	CRP1	Procal1	IL6_1	TNF1	WBC2	Hb2	Plt2	AST2	ALT2	Alb2	Glo2	ALK2	TG2	Chol2	LDL2	HDL2	CRP2	Procal2
	date_enter
	drug_hx
	ICS
	syst_steriod
	height
	weight
	bmi
	temp
	RR
	PR
	Bp_sys
	Bp_dia
	wbc1
	Hb1
	Plt1
	AST1
	ALT1
	Alb1
	Glo1
	ALk1
	TG1
	Chol1
	LDL1
	HDL1
	CRP1
	Procal1
	IL6_1
	TNF1
	WBC2
	Hb2
	Plt2
	AST2
	ALT2
	Alb2
	Glo2
	ALK2
	TG2
	Chol2
	LDL2
	HDL2
	CRP2
	Procal2
	IL6_2
	TNF2
	CAT1_1
	CAT2_1
	CAT3_1
	CAT4_1
	CAT5_1
	CAT6_1
	CAT7_1
	CAT8_1
	CAT1_2
	CAT2_2
	CAT3_2
	CAT4_2
	CAT5_2
	CAT6_2
	CAT7_2
	CAT8_2
	CAT1
	CAT2
	wbc_diff
	Hb_diff
	plt_diff
	AST_diff
	ALT_diff
	Alb_diff
	Glo_diff
	ALK_diff
	TG_diff
	Chol_diff
	LDL_diff
	HDL_diff
	CRP_diff
	Proc_diff
	IL6_diff
	TNF_diff
	CAT_diff
[truncated: 37 more columns]
